# Supplementary material for: Navigating multidimensional obstacles: a comparison between young and older adults and among obstacles
Source: PLoS One. 2026 Feb 20;21(2):e0338968. doi: 10.1371/journal.pone.0338968 (PMC12922988; doi:10.1371/journal.pone.0338968)
Supplement: S1 Dataset — (XLSX) [file pone.0338968.s001.xlsx]

## Sheet: Obs_Data
		Young Adult Data
		Approach_Dis_Trail	Landing_Dist_Lead	Lead_Toe_Clearance	Trail_Toe_Clearance	Crossing_Step_Length	COM_Crossing_Velocity	Lead_Ankle_Ang_Max	Trail_Ankle_Ang_Max	Lead_Knee_Ang_Max	Trail_Knee_Ang_Max	Lead_Hip_Angle_Max	Trail_Hip_Angle_Max
Branch	Mean	256.583	238.967	130.619	155.685	700.722	1090.14	8.76975	6.9638	105.503	113.645	66.9917	46.0849
Curb	Mean	181.524	145.452	118.431	107.713	741.622	1143.1	7.88532	4.66426	95.4933	100.185	62.3432	41.4598
Dowel	Mean	258.821	241.241	158.72	190.393	708.998	1096.18	9.53831	7.34171	107.407	114.435	68.1594	45.6466
Puddle	Mean	172.082	122.947	78.227	102.202	779.464	1266.39	3.76446	3.78437	63.9662	65.7501	38.1907	32.7986
Branch	St Dev	60.304	49.5277	36.9168	43.639	70.2403	110.258	3.84703	4.53651	8.62795	8.44329	8.85281	8.0229
Curb	St Dev	53.0171	39.1134	29.5516	25.8185	67.4733	118.353	3.77797	4.52106	8.64498	6.99571	8.0237	7.28234
Dowel	St Dev	57.9675	49.7043	39.313	44.4006	68.6726	121.627	4.11951	5.02809	8.59699	6.74557	8.46174	7.46119
Puddle	St Dev	49.944	39.9019	14.666	26.9189	62.0015	106.678	3.51818	3.89877	9.7596	9.89988	7.11948	6.14725
		Older Adult Data
		Approach_Dis_Trail	Landing_Dist_Lead	Lead_Toe_Clearance	Trail_Toe_Clearance	Crossing_Step_Length	COM_Crossing_Velocity	Lead_Ankle_Ang_Max	Trail_Ankle_Ang_Max	Lead_Knee_Ang_Max	Trail_Knee_Ang_Max	Lead_Hip_Angle_Max	Trail_Hip_Angle_Max
Branch	Mean	248.974	214.568	149.294	188.119	672.359	1022.31	10.7772	11.3083	104.379	114.063	65.2209	45.6322
Curb	Mean	170.803	120.959	128.817	126.766	709.357	1091.34	10.3529	9.10778	94.4756	99.1273	61.8302	41.3703
Dowel	Mean	245.763	207.832	184.575	228.904	662.35	1007.96	11.491	11.4408	107.408	116.115	68.3355	45.6079
Puddle	Mean	168.26	119.373	89.1619	107.826	767.87	1227.79	6.18201	6.17609	58.5876	61.7745	38.5156	33.0414
Branch	St Dev	69.3128	64.3229	43.2179	49.6153	98.0557	219.182	4.27919	5.9109	10.8879	6.53856	12.4889	8.46604
Curb	St Dev	46.6882	59.2906	28.1443	31.7141	88.8285	233.295	4.16411	5.82629	9.74741	7.63973	10.5223	8.24946
Dowel	St Dev	67.861	70.6671	38.9596	54.2248	101.764	220.818	4.45433	6.14127	8.21519	9.32939	11.7469	8.8545
Puddle	St Dev	46.9732	46.0165	20.4616	21.6603	82.9276	208.793	4.28111	4.84557	11.4941	9.86226	7.60191	5.83925
